# Supplementary material for: Genomic Analysis of Escherichia coli Longitudinally Isolated from Broiler Breeder Flocks after the Application of an Autogenous Vaccine
Source: Microorganisms. 2022 Feb 6;10(2):377. doi: 10.3390/microorganisms10020377 (PMC8879504; doi:10.3390/microorganisms10020377)
Supplement: Supplementary file 1 [file microorganisms-10-00377-s001.zip]

Archive with 4 entries (3 files):
- microorganisms-1521995-supplementary/
- microorganisms-1521995-supplementary/Supplementary Table S1.pdf
- microorganisms-1521995-supplementary/Supplementary Table S2.pdf
- microorganisms-1521995-supplementary/Supplementary Table S3.pdf
